# Supplementary material for: Pharmacological Strategies for Mitigating Cytarabine-Induced Multi-Organ Toxicity: A Scoping Review on Mechanisms, Efficacy and Clinical Implications
Source: Cancers (Basel). 2026 Jun 25;18(13):2060. doi: 10.3390/cancers18132060 (PMC13359649; doi:10.3390/cancers18132060)
Supplement: Supplementary file 1 [file cancers-18-02060-s001.zip]

Archive with 2 entries (2 files):
- cancers-4380704-Table S1.pdf
- cancers-4380704-Table S2.pdf
